# Supplementary material for: Assessing dietary specialization to inform the conservation of the fairy pitta (Pitta nympha), an endangered vermivore
Source: PeerJ. 2024 Apr 29;12:e17189. doi: 10.7717/peerj.17189 (PMC11064856; doi:10.7717/peerj.17189)
Supplement: Supplemental Information 12 — The nestling diet of the fairy pitta. [file peerj-12-17189-s012.xlsx]

## Sheet: Park et al.
Nest ID	Weather category	Nestling age class	Number of prey items	Number of earthworms	Inter-visit interval	Visit ID	Time of day	Prey type	Prey length	Biomass of a single earthworm
A	little	young	4	4	.	a1	N	earthworm	6.038	0.0627309
A	little	young	4	4	.	a1	N	earthworm	4.882	0.0318463
A	little	young	4	4	.	a1	N	earthworm	9.26	0.245427
A	little	young	4	4	.	a1	N	earthworm	8.033	0.155953
A	little	young	2	2	30	a2	N	earthworm	15.035	1.15184
A	little	young	2	2	30	a2	N	earthworm	11.811	0.533368
A	little	young	3	3	80	a3	N	earthworm	4.492	0.0244183
A	little	young	3	3	80	a3	N	earthworm	2.516	0.00384326
A	little	young	3	3	80	a3	N	earthworm	5.06	0.0357004
A	little	young	3	3	4	a4	N	earthworm	14.221	0.96445
A	little	young	3	3	4	a4	N	earthworm	9.542	0.270074
A	little	young	3	3	4	a4	N	earthworm	7.833	0.143901
A	little	young	1	1	21	a5	N	earthworm	6.847	0.0936868
A	little	young	4	4	5	a6	N	earthworm	2	0.00184807
A	little	young	4	4	5	a6	N	earthworm	7.8	0.141976
A	little	young	4	4	5	a6	N	earthworm	4.97	0.0337139
A	little	young	4	4	5	a6	N	earthworm	5.824	0.0559099
A	little	young	4	4	43	a7	A	earthworm	6.789	0.0911786
A	little	young	4	4	43	a7	A	earthworm	9.082	0.230691
A	little	young	4	4	43	a7	A	earthworm	3.629	0.0123638
A	little	young	4	4	43	a7	A	earthworm	4.565	0.0257068
A	little	young	5	5	27	a8	A	earthworm	10.752	0.39526
A	little	young	5	5	27	a8	A	earthworm	6.993	0.10021
A	little	young	5	5	27	a8	A	earthworm	9.257	0.245173
A	little	young	5	5	27	a8	A	earthworm	7.094	0.1049
A	little	young	5	5	27	a8	A	earthworm	6.194	0.0680488
A	little	young	3	3	13	a9	A	earthworm	2	0.00184807
A	little	young	3	3	13	a9	A	earthworm	4	0.0168657
A	little	young	3	3	13	a9	A	earthworm	6	0.0614802
A	little	young	1	1	40	a10	N	earthworm	10.116	0.325395
A	little	young	3	3	36	a11	N	earthworm	7.898	0.147745
A	little	young	3	3	36	a11	N	earthworm	3.068	0.00723604
A	little	young	3	3	36	a11	N	earthworm	3.106	0.00752584
A	little	young	4	4	28	a15	N	earthworm	1.701	0.0011025
A	little	young	4	4	28	a15	N	earthworm	2.035	0.00195323
A	little	young	4	4	28	a15	N	earthworm	3.337	0.00946104
A	little	young	4	4	28	a15	N	earthworm	2.907	0.00609287
A	little	young	3	3	7	a17	N	earthworm	7.061	0.103351
A	little	young	3	3	7	a17	N	earthworm	6.892	0.0956652
A	little	young	3	3	7	a17	N	earthworm	5.966	0.0603757
A	little	young	3	3	12	a18	N	earthworm	5.372	0.0432082
A	little	young	3	3	12	a18	N	earthworm	4.447	0.0236465
A	little	young	3	3	12	a18	N	earthworm	5.827	0.0560018
A	little	young	4	4	4	a19	N	earthworm	5.169	0.038212
A	little	young	4	4	4	a19	N	earthworm	2.857	0.00576483
A	little	young	4	4	4	a19	N	earthworm	4.498	0.0245225
A	little	young	4	4	4	a19	N	earthworm	4.052	0.0175751
A	little	young	3	3	14	a20	A	earthworm	6.899	0.0959755
A	little	young	3	3	14	a20	A	earthworm	4.945	0.0331759
A	little	young	3	3	14	a20	A	earthworm	6.532	0.0806176
A	little	young	2	2	19	a21	A	earthworm	5.727	0.0529932
A	little	young	2	2	19	a21	A	earthworm	15.191	1.1904
A	little	young	2	2	7	a22	A	earthworm	3.053	0.00712379
A	little	young	2	2	7	a22	A	earthworm	10.336	0.348511
A	little	young	3	3	.	a23	N	earthworm	15.495	1.26807
A	little	young	3	3	.	a23	N	earthworm	9.511	0.267285
A	little	young	3	3	.	a23	N	earthworm	2	0.00184807
A	little	young	2	2	18	a24	A	earthworm	10.447	0.360592
A	little	young	2	2	18	a24	A	earthworm	1.5	0.000738182
A	little	young	3	3	25	a25	A	earthworm	6.401	0.0755724
A	little	young	3	3	25	a25	A	earthworm	12.336	0.612743
A	little	young	3	3	25	a25	A	earthworm	2.488	0.00370847
A	little	young	2	2	45	a26	A	earthworm	3.862	0.0150787
A	little	young	2	2	45	a26	A	earthworm	5.848	0.0566482
A	little	young	2	2	5	a27	A	earthworm	4.388	0.0226602
A	little	young	2	2	5	a27	A	earthworm	1.946	0.00169355
A	little	young	2	2	4	a28	A	earthworm	9.717	0.286194
A	little	young	2	2	4	a28	A	earthworm	4.797	0.030111
A	heavy	old	3	3	81	a29	A	earthworm	12.434	0.628407
A	heavy	old	3	3	81	a29	A	earthworm	6.148	0.0664498
A	heavy	old	3	3	81	a29	A	earthworm	5.989	0.0611213
A	little	old	1	1	.	a31	M	earthworm	14.903	1.11989
A	little	old	3	2	13	a33	N	earthworm	8.336	0.175504
A	little	old	3	2	13	a33	N	earthworm	5.026	0.0349407
A	little	old	3	2	13	a33	N	centipede	5.614	.
A	little	old	2	2	23	a35	N	earthworm	2.5	0.00376583
A	little	old	2	2	23	a35	N	earthworm	9.152	0.236411
A	little	old	3	2	59	a36	N	earthworm	6.193	0.0680138
A	little	old	3	2	59	a36	N	earthworm	7.955	0.151173
A	little	old	3	2	59	a36	N	arthropod	2.03	.
A	little	old	3	2	123	a38	A	earthworm	7.21	0.11047
A	little	old	3	2	123	a38	A	earthworm	3.526	0.0112788
A	little	old	3	2	123	a38	A	grasshopper	4.62	.
A	little	old	4	3	4	a39	A	earthworm	2.107	0.00218234
A	little	old	4	3	4	a39	A	earthworm	3.43	0.0103281
A	little	old	4	3	4	a39	A	earthworm	3.207	0.00833466
A	little	old	4	3	4	a39	A	insect pupae	3.141	.
A	little	old	2	2	14	a40	A	earthworm	3.854	0.0149793
A	little	old	2	2	14	a40	A	earthworm	3.203	0.00830155
A	little	old	3	3	36	a41	A	earthworm	4.388	0.0226602
A	little	old	3	3	36	a41	A	earthworm	2.79	0.00534453
A	little	old	3	3	36	a41	A	earthworm	7.394	0.119718
A	little	old	3	1	40	a42	A	earthworm	6.255	0.0702098
A	little	old	3	1	40	a42	A	caterpilla	3.433	.
A	little	old	3	1	40	a42	A	beetle	2.902	.
A	heavy	old	2	2	.	a43	N	earthworm	12.177	0.587903
A	heavy	old	2	2	.	a43	N	earthworm	3.559	0.011619
A	heavy	old	1	0	49	a44	N	arthropod	6.141	.
A	heavy	old	2	1	36	a45	N	earthworm	9.003	0.224351
A	heavy	old	2	1	36	a45	N	centipede	3.388	.
A	heavy	old	1	1	8	a46	N	earthworm	9.505	0.266747
A	heavy	old	3	3	19	a47	N	earthworm	7.74	0.138521
A	heavy	old	3	3	19	a47	N	earthworm	7.808	0.142441
A	heavy	old	3	3	19	a47	N	earthworm	11.264	0.458492
A	heavy	old	2	1	21	a48	N	earthworm	9.112	0.233131
A	heavy	old	2	1	21	a48	N	centipede	8.821	.
A	heavy	old	2	2	20	a49	N	earthworm	5.615	0.0497575
A	heavy	old	2	2	20	a49	N	earthworm	5.918	0.0588397
A	heavy	old	4	2	22	a50	N	walking stick	4.645	.
A	heavy	old	4	2	22	a50	N	earthworm	5.442	0.04503
A	heavy	old	4	2	22	a50	N	caterpilla	3.04	.
A	heavy	old	4	2	22	a50	N	earthworm	5.765	0.0541231
A	heavy	old	1	1	54	a51	A	earthworm	10.44	0.359821
A	heavy	old	1	0	50	a52	A	mole cricket	5.449	.
A	heavy	old	1	0	19	a54	A	beetle	1.363	.
A	heavy	old	2	1	39	a57	A	earthworm	7.033	0.10205
A	heavy	old	2	1	39	a57	A	arthropod	2.435	.
A	heavy	old	2	2	3	a58	A	earthworm	6.69	0.0870045
A	heavy	old	2	2	3	a58	A	earthworm	3.691	0.0130503
A	heavy	old	4	3	11	a59	A	earthworm	5.202	0.0389956
A	heavy	old	4	3	11	a59	A	earthworm	5.288	0.0410896
A	heavy	old	4	3	11	a59	A	earthworm	4.034	0.0173273
A	heavy	old	4	3	11	a59	A	arthropod	1.562	.
A	heavy	old	1	1	10	a60	A	earthworm	9.529	0.268902
A	heavy	old	1	0	12	a61	A	arthropod	1	.
A	heavy	old	1	1	40	a70	A	earthworm	9.267	0.246019
B	little	young	4	3	.	b1	N	earthworm	2	0.00184807
B	little	young	4	3	.	b1	N	beetle	2	.
B	little	young	4	3	.	b1	N	earthworm	2	0.00184807
B	little	young	4	3	.	b1	N	earthworm	9.928	0.306494
B	little	young	2	2	39	b2	N	earthworm	5.711	0.0525224
B	little	young	2	2	39	b2	N	earthworm	7.351	0.117511
B	little	young	2	2	70	b3	N	earthworm	4.697	0.028154
B	little	young	2	2	70	b3	N	earthworm	3.244	0.00864531
B	little	young	5	4	44	b4	A	earthworm	7.223	0.111107
B	little	young	5	4	44	b4	A	earthworm	11.21	0.451517
B	little	young	5	4	44	b4	A	earthworm	7.709	0.136759
B	little	young	5	4	44	b4	A	earthworm	10.606	0.378392
B	little	young	6	6	26	b5	A	earthworm	5.967	0.060408
B	little	young	6	6	26	b5	A	earthworm	5.602	0.0493909
B	little	young	6	6	26	b5	A	earthworm	3.679	0.0129155
B	little	young	6	6	26	b5	A	earthworm	10.314	0.346151
B	little	young	6	6	26	b5	A	earthworm	7.154	0.107757
B	little	young	6	6	26	b5	A	earthworm	6.821	0.0925567
B	little	young	3	1	.	b6	A	earthworm	7.024	0.101634
B	little	young	3	1	.	b6	A	centipede	3.316	.
B	little	young	3	1	.	b6	A	arthropod	3.443	.
B	heavy	young	2	1	.	b7	N	earthworm	5.307	0.0415624
B	heavy	young	2	1	.	b7	N	centipede	8.496	.
B	little	young	2	2	.	b8	N	earthworm	4	0.0168657
B	little	young	2	2	.	b8	N	earthworm	4	0.0168657
B	little	young	1	1	81	b9	N	earthworm	4.325	0.0216386
B	little	young	2	2	72	b10	N	earthworm	12.198	0.591144
B	little	young	2	2	72	b10	N	earthworm	5.765	0.0541231
B	heavy	old	3	3	.	b11	N	earthworm	8.537	0.189364
B	heavy	old	3	3	.	b11	N	earthworm	6.541	0.0809725
B	heavy	old	3	3	.	b11	N	earthworm	7.944	0.150507
B	little	old	1	0	104	b14	N	dragonfly	7.644	.
B	little	old	2	0	.	b15	N	centipede	5	.
B	little	old	2	0	.	b15	N	centipede	1	.
B	little	old	2	2	42	b17	N	earthworm	5.95	0.0598607
B	little	old	2	2	42	b17	N	earthworm	5.337	0.0423166
B	little	old	2	2	59	b18	A	earthworm	4	0.0168657
B	little	old	2	2	59	b18	A	earthworm	9.444	0.261324
B	little	old	2	2	13	b21	A	earthworm	5.715	0.0526398
B	little	old	2	2	13	b21	A	earthworm	8.953	0.2204
B	little	old	3	3	36	b22	A	earthworm	4.358	0.0221696
B	little	old	3	3	36	b22	A	earthworm	4.604	0.026414
B	little	old	3	3	36	b22	A	earthworm	4.737	0.028926
B	little	old	2	2	20	b24	A	earthworm	2	0.00184807
B	little	old	2	2	20	b24	A	earthworm	4.754	0.0292584
B	heavy	old	2	0	.	b26	M	centipede	5.899	.
B	heavy	old	2	0	.	b26	M	centipede	6.515	.
B	heavy	old	1	1	41	b28	N	earthworm	11.498	0.489573
C	little	young	1	1	.	c1	M	earthworm	1.748	0.00120265
C	little	young	4	4	.	c3	N	earthworm	3.345	0.00953358
C	little	young	4	4	.	c3	N	earthworm	1.772	0.00125612
C	little	young	4	4	.	c3	N	earthworm	1.861	0.00146867
C	little	young	4	4	.	c3	N	earthworm	2.246	0.00267565
C	little	young	1	1	84	c4	N	earthworm	2.67	0.00464519
C	little	young	6	6	94	c5	N	earthworm	2.444	0.00350328
C	little	young	6	6	94	c5	N	earthworm	2.832	0.00560544
C	little	young	6	6	94	c5	N	earthworm	4.321	0.0215748
C	little	young	6	6	94	c5	N	earthworm	4.395	0.0227757
C	little	young	6	6	94	c5	N	earthworm	2.01	0.00187771
C	little	young	6	6	94	c5	N	earthworm	3.295	0.00908639
C	little	young	1	1	65	c6	A	earthworm	4.44	0.023528
C	little	young	1	1	7	c7	A	earthworm	4.668	0.0276032
C	little	young	2	2	66	c8	A	earthworm	4.432	0.023393
C	little	young	2	2	66	c8	A	earthworm	7.817	0.142965
C	little	young	3	3	72	c9	A	earthworm	5.444	0.0450828
C	little	young	3	3	72	c9	A	earthworm	3.238	0.0085944
C	little	young	3	3	72	c9	A	earthworm	10.026	0.316249
C	heavy	young	2	2	.	c10	M	earthworm	4.655	0.0273588
C	heavy	young	2	2	.	c10	M	earthworm	3.657	0.0126707
C	heavy	young	2	2	.	c12	N	earthworm	4.852	0.0312262
C	heavy	young	2	2	.	c12	N	earthworm	3.339	0.00947914
C	heavy	young	1	1	4	c13	N	earthworm	4.016	0.0170818
C	heavy	young	2	1	77	c14	N	centipede	0.576	.
C	heavy	young	2	1	77	c14	N	earthworm	6.775	0.0905802
C	heavy	young	2	1	76	c15	A	arthropod	6.359	.
C	heavy	young	2	1	76	c15	A	earthworm	3.76	0.0138446
C	heavy	young	2	1	53	c16	A	earthworm	5.472	0.0458267
C	heavy	young	2	1	53	c16	A	unsertain	2.65	.
C	heavy	young	2	2	.	c17	M	earthworm	5.821	0.0558181
C	heavy	young	2	2	.	c17	M	earthworm	3.288	0.00902495
C	heavy	young	2	2	65	c20	N	earthworm	9.184	0.239058
C	heavy	young	2	2	65	c20	N	earthworm	5.479	0.046014
C	heavy	young	2	1	65	c20	N	centipede	4.154	.
C	heavy	young	1	1	19	c21	N	earthworm	3.615	0.0122123
C	heavy	young	3	2	3	c22	N	earthworm	3.922	0.0158388
C	heavy	young	3	2	3	c22	N	earthworm	7.771	0.140299
C	heavy	young	3	2	3	c22	N	unsertain	1.334	.
C	heavy	young	1	1	7	c23	N	earthworm	4.111	0.0184045
C	heavy	young	3	2	13	c24	N	earthworm	6.992	0.100164
C	heavy	young	3	2	13	c24	N	earthworm	4.755	0.0292781
C	heavy	young	3	2	13	c24	N	centipede	2.956	.
C	heavy	young	2	2	18	c25	N	earthworm	8.775	0.206724
C	heavy	young	2	2	18	c25	N	earthworm	8.89	0.215491
C	heavy	young	3	3	8	c26	N	earthworm	5.528	0.0473396
C	heavy	young	3	3	8	c26	N	earthworm	6.16	0.0668644
C	heavy	young	3	3	8	c26	N	earthworm	3.954	0.0162547
C	heavy	young	2	2	48	c27	N	earthworm	9.649	0.279854
C	heavy	young	2	2	48	c27	N	earthworm	5.367	0.0430801
C	heavy	young	1	1	78	c28	A	earthworm	3.985	0.0166648
C	little	young	1	1	.	c29	M	earthworm	10.893	0.412034
C	little	young	2	2	42	c30	M	earthworm	7.228	0.111353
C	little	young	2	2	42	c30	M	earthworm	5.48	0.0460408
C	little	young	5	3	28	c31	M	earthworm	7.046	0.102652
C	little	young	5	3	28	c31	M	earthworm	9.183	0.238975
C	little	young	5	3	28	c31	M	earthworm	7.078	0.104147
C	little	young	5	3	28	c31	M	unsertain	0.941	.
C	little	young	5	3	28	c31	M	centipede	4.886	.
C	little	young	2	2	12	c32	M	earthworm	5.905	0.0584284
C	little	young	2	2	12	c32	M	earthworm	3.094	0.00743348
C	little	young	2	2	30	c33	N	earthworm	4.661	0.0274714
C	little	young	2	2	30	c33	N	earthworm	4.952	0.033326
C	little	young	6	4	31	c34	N	earthworm	8.997	0.223874
C	little	young	6	4	31	c34	N	earthworm	7.609	0.13118
C	little	young	6	4	31	c34	N	earthworm	3.669	0.0128038
C	little	young	6	4	31	c34	N	beetle	0.813	.
C	little	young	6	4	31	c34	N	unsertain	1.144	.
C	little	young	6	4	31	c34	N	earthworm	1.809	0.00134172
C	little	young	2	2	23	c35	N	earthworm	6.354	0.0738164
C	little	young	2	2	23	c35	N	earthworm	5.025	0.0349186
C	little	young	4	3	22	c36	N	earthworm	2.518	0.00385301
C	little	young	4	3	22	c36	N	earthworm	8.183	0.165434
C	little	young	4	3	22	c36	N	earthworm	6.664	0.0859304
C	little	young	4	3	22	c36	N	centipede	1.428	.
C	little	young	3	2	48	c37	N	earthworm	6.634	0.0847025
C	little	young	3	2	48	c37	N	earthworm	3.848	0.014905
C	little	young	3	2	48	c37	N	centipede	2.66	.
C	little	young	4	4	96	c38	A	earthworm	8.667	0.198716
C	little	young	4	4	96	c38	A	earthworm	7.91	0.148462
C	little	young	4	4	96	c38	A	earthworm	5.229	0.039645
C	little	young	4	4	96	c38	A	earthworm	6.837	0.093251
C	little	young	2	2	6	c39	A	earthworm	6.866	0.0945187
C	little	young	2	2	6	c39	A	earthworm	6.868	0.0946065
C	little	young	3	3	55	c40	A	earthworm	5.868	0.0572685
C	little	young	3	3	55	c40	A	earthworm	7.08	0.104241
C	little	young	3	3	55	c40	A	earthworm	9.673	0.28208
C	little	young	3	2	67	c41	A	earthworm	6.377	0.0746722
C	little	young	3	2	67	c41	A	earthworm	5.192	0.038757
C	little	young	3	2	67	c41	A	bipalium kewense	4.73	.
C	little	young	3	3	1	c45	A	earthworm	8.091	0.159573
C	little	young	3	3	1	c45	A	earthworm	8.049	0.156946
C	little	young	3	3	1	c45	A	earthworm	1.012	0.000210358
C	little	young	1	1	59	c46	A	earthworm	8.171	0.164661
C	little	young	2	2	7	c47	A	earthworm	7.914	0.148702
C	little	young	2	2	7	c47	A	earthworm	7.086	0.104523
C	little	young	2	2	4	c49	M	earthworm	7.058	0.103211
C	little	young	2	2	4	c49	M	earthworm	8.945	0.219773
C	little	young	3	2	6	c50	M	earthworm	5.701	0.0522295
C	little	young	3	2	6	c50	M	earthworm	3.114	0.00758785
C	little	young	3	2	6	c50	M	bipalium kewense	9.13	.
C	little	young	4	4	68	c51	N	earthworm	3.002	0.00675107
C	little	young	4	4	68	c51	N	earthworm	3.56	0.0116294
C	little	young	4	4	68	c51	N	earthworm	8.389	0.179089
C	little	young	4	4	68	c51	N	earthworm	8.099	0.160077
C	little	young	3	2	15	c52	N	earthworm	8.712	0.202027
C	little	young	3	2	15	c52	N	earthworm	2.857	0.00576483
C	little	young	3	2	15	c52	N	unsertain	4.118	.
C	little	young	2	2	18	c53	N	earthworm	9.026	0.226184
C	little	young	2	2	18	c53	N	earthworm	3.335	0.00944296
C	little	young	2	2	58	c54	N	earthworm	9.605	0.275803
C	little	young	2	2	58	c54	N	earthworm	7.441	0.122162
C	little	young	1	1	26	c55	N	earthworm	5.162	0.0380471
C	little	young	3	1	79	c56	A	earthworm	5.794	0.0549963
C	little	young	3	1	79	c56	A	centipede	4.573	.
C	little	young	3	1	79	c56	A	unsertain	2.632	.
C	little	young	3	2	87	c57	A	earthworm	8.245	0.169465
C	little	young	3	2	87	c57	A	unsertain	0.843	.
C	little	young	3	2	87	c57	A	earthworm	3.255	0.00873917
C	little	young	4	3	28	c58	A	earthworm	6.774	0.0905375
C	little	young	4	3	28	c58	A	earthworm	6.157	0.0667606
C	little	young	4	3	28	c58	A	unsertain	0.566	.
C	little	young	4	3	28	c58	A	earthworm	4.731	0.0288093
C	little	young	4	4	38	c59	A	earthworm	9.55	0.270797
C	little	young	4	4	38	c59	A	earthworm	5.072	0.0359711
C	little	young	4	4	38	c59	A	earthworm	6.434	0.0768223
C	little	young	4	4	38	c59	A	earthworm	5.633	0.0502681
C	little	young	2	2	27	c60	A	earthworm	9.156	0.236741
C	little	young	2	2	27	c60	A	earthworm	6.253	0.0701382
C	little	young	2	1	.	c61	M	earthworm	10.522	0.368915
C	little	young	2	1	.	c61	M	centipede	1.528	.
C	little	young	3	2	17	c62	N	earthworm	11.358	0.47081
C	little	young	3	2	17	c62	N	bipalium kewense	1.72	.
C	little	young	3	2	17	c62	N	earthworm	1.851	0.00144364
C	little	young	2	2	69	c63	N	earthworm	5.311	0.0416625
C	little	young	2	2	69	c63	N	earthworm	5.543	0.0477506
C	little	young	2	2	69	c63	N	earthworm	7.51	0.125813
C	little	young	2	2	69	c63	N	earthworm	5.416	0.0443473
C	little	young	2	2	8	c64	N	earthworm	3.017	0.00685927
C	little	young	2	2	8	c64	N	earthworm	6.074	0.0639318
C	little	young	3	3	73	c65	N	earthworm	4.583	0.0260316
C	little	young	3	3	73	c65	N	earthworm	5.164	0.0380942
C	little	young	3	3	73	c65	N	earthworm	6.74	0.0890959
C	little	young	4	4	44	c66	A	earthworm	2.658	0.00457892
C	little	young	4	4	44	c66	A	earthworm	11.798	0.531498
C	little	young	4	4	44	c66	A	earthworm	6.898	0.0959311
C	little	young	4	4	44	c66	A	earthworm	7.581	0.129646
C	little	young	3	1	28	c67	A	earthworm	7.894	0.147506
C	little	young	3	1	28	c67	A	unsertain	1.471	.
C	little	young	3	1	28	c67	A	unsertain	1.435	.
C	little	young	2	1	21	c68	A	earthworm	6.991	0.100118
C	little	young	2	1	21	c68	A	centipede	1.052	.
C	little	young	2	2	38	c69	A	earthworm	4.896	0.0321386
C	little	young	2	2	38	c69	A	earthworm	6.682	0.0866731
C	little	young	3	3	23	c70	A	earthworm	8.617	0.195083
C	little	young	3	3	23	c70	A	earthworm	6.147	0.0664153
C	little	young	3	3	23	c70	A	earthworm	4.746	0.0291017
C	little	young	2	2	21	c71	A	earthworm	3.644	0.0125276
C	little	young	2	2	21	c71	A	earthworm	4.913	0.0324959
C	little	young	4	3	.	c72	M	earthworm	6.357	0.0739277
C	little	young	4	3	.	c72	M	earthworm	8.989	0.22324
C	little	young	4	3	.	c72	M	earthworm	4.022	0.0171634
C	little	young	4	3	.	c72	M	insect pupae	1.272	.
C	little	young	3	2	13	c73	M	bipalium kewense	7.173	.
C	little	young	3	2	13	c73	M	earthworm	8.857	0.21295
C	little	young	3	2	13	c73	M	earthworm	9.455	0.262297
C	little	young	3	2	104	c74	N	earthworm	8.068	0.158131
C	little	young	3	2	104	c74	N	earthworm	11.189	0.448825
C	little	young	3	2	104	c74	N	centipede	3.685	.
C	little	young	3	3	29	c75	N	earthworm	5.126	0.0372071
C	little	young	3	3	29	c75	N	earthworm	8.624	0.195589
C	little	young	3	3	29	c75	N	earthworm	7.426	0.121378
C	little	young	2	2	24	c76	N	earthworm	5.705	0.0523465
C	little	young	2	2	24	c76	N	earthworm	8.23	0.168484
C	little	young	1	1	8	c77	N	earthworm	5.119	0.0370453
C	little	young	5	5	56	c78	N	earthworm	7.974	0.152328
C	little	young	5	5	56	c78	N	earthworm	3.255	0.00873917
C	little	young	5	5	56	c78	N	earthworm	4.642	0.0271158
C	little	young	5	5	56	c78	N	earthworm	9.194	0.23989
C	little	young	5	5	56	c78	N	earthworm	6.045	0.0629632
C	little	young	3	2	26	c79	N	earthworm	9.392	0.256762
C	little	young	3	2	26	c80	N	earthworm	5.865	0.0571752
C	little	young	3	2	26	c80	N	unsertain	1.327	.
C	little	young	2	2	51	c81	N	earthworm	8.435	0.18224
C	little	young	2	2	51	c81	N	earthworm	7.151	0.107612
C	little	young	3	3	16	c82	N	earthworm	6.198	0.0681891
C	little	young	3	3	16	c82	N	earthworm	5.222	0.0394759
C	little	young	3	3	16	c82	N	earthworm	6.1	0.0648089
C	little	young	2	2	31	c83	A	earthworm	6.908	0.0963754
C	little	young	2	2	31	c83	A	earthworm	8.686	0.200109
C	little	young	2	1	23	c84	A	earthworm	9.067	0.229478
C	little	young	2	1	23	c84	A	grasshopper	3.282	.
C	little	young	4	4	19	c85	A	earthworm	4.342	0.021911
C	little	young	4	4	19	c85	A	earthworm	5.207	0.0391153
C	little	young	4	4	19	c85	A	earthworm	3.825	0.0146227
C	little	young	4	4	19	c85	A	earthworm	3.922	0.0158388
C	little	young	2	1	43	c86	A	grasshopper	4.12	.
C	little	young	2	1	43	c86	A	earthworm	4.768	0.0295342
C	little	young	3	2	7	c87	A	earthworm	6.212	0.0686817
C	little	young	3	2	7	c87	A	earthworm	6.859	0.0942116
C	little	young	3	2	7	c87	A	unsertain	1.271	.
C	little	old	2	1	.	c88	N	earthworm	4.902	0.0322644
C	little	old	2	1	.	c88	N	mole cricket	3.21	.
C	little	old	3	3	13	c89	N	earthworm	8.396	0.179566
C	little	old	3	3	13	c89	N	earthworm	3.34	0.0094882
C	little	old	3	3	13	c89	N	earthworm	5.712	0.0525517
C	little	old	3	1	10	c90	N	arthropod	2.74	.
C	little	old	3	1	10	c90	N	arthropod	2.477	.
C	little	old	3	1	10	c90	N	earthworm	8.211	0.167246
C	little	old	3	3	1	c91	N	earthworm	6.935	0.0975822
C	little	old	3	3	1	c91	N	earthworm	6.464	0.0779708
C	little	old	3	3	1	c91	N	earthworm	3.704	0.0131975
C	little	old	5	5	20	c92	N	earthworm	4.16	0.0191135
C	little	old	5	5	20	c92	N	earthworm	2.501	0.00377064
C	little	old	5	5	20	c92	N	earthworm	4	0.0168657
C	little	old	5	5	20	c92	N	earthworm	4.813	0.0304326
C	little	old	5	5	20	c92	N	earthworm	6.578	0.0824426
C	little	old	4	4	24	c93	N	earthworm	7.016	0.101265
C	little	old	4	4	24	c93	N	earthworm	9.88	0.301792
C	little	old	4	4	24	c93	N	earthworm	5.82	0.0557875
C	little	old	4	4	24	c93	N	earthworm	8.393	0.179361
C	little	old	3	2	5	c94	N	caterpilla	5.358	.
C	little	old	3	2	5	c94	N	earthworm	6.34	0.0732989
C	little	old	3	2	5	c94	N	earthworm	10.085	0.322225
C	little	old	4	3	46	c95	N	earthworm	9.654	0.280317
C	little	old	4	3	46	c95	N	earthworm	5.251	0.0401795
C	little	old	4	3	46	c95	N	earthworm	8.475	0.185011
C	little	old	4	3	46	c95	N	centipede	2	.
C	little	old	3	3	19	c96	N	earthworm	6.286	0.0713258
C	little	old	3	3	19	c96	N	earthworm	6.001	0.0615128
C	little	old	3	3	19	c96	N	earthworm	4.193	0.0196014
C	little	old	2	1	34	c97	N	earthworm	8.62	0.195299
C	little	old	2	1	34	c97	N	centipede	3.978	.
C	little	old	2	1	17	c98	A	earthworm	10.749	0.394909
C	little	old	2	1	17	c98	A	grasshopper	2.766	.
C	little	old	4	4	34	c100	A	earthworm	5.911	0.058618
C	little	old	4	4	34	c100	A	earthworm	8.697	0.200919
C	little	old	4	4	34	c100	A	earthworm	6.89	0.0955766
C	little	old	4	4	34	c100	A	earthworm	2.933	0.00626842
C	little	old	2	2	27	c101	A	earthworm	6.227	0.0692121
C	little	old	2	2	27	c101	A	earthworm	6.86	0.0942554
C	heavy	old	1	1	.	c102	N	earthworm	8.773	0.206574
C	heavy	old	3	1	1	c102	N	earthworm	5.802	0.0552389
C	heavy	old	3	1	1	c102	N	centipede	6.764	.
C	heavy	old	3	1	1	c102	N	grasshopper	3.424	.
C	heavy	old	3	3	26	c104	N	earthworm	6.547	0.0812096
C	heavy	old	3	3	26	c104	N	earthworm	5.027	0.0349629
C	heavy	old	3	3	26	c104	N	earthworm	8.55	0.190285
C	heavy	old	3	3	31	c106	N	earthworm	7.077	0.1041
C	heavy	old	3	3	31	c106	N	earthworm	11.2	0.450234
C	heavy	old	3	3	31	c106	N	earthworm	4.017	0.0170954
C	heavy	old	5	4	18	c107	A	earthworm	8.668	0.19879
C	heavy	old	5	4	18	c107	A	bipalium kewense	6.989	.
C	heavy	old	5	4	18	c107	A	earthworm	7.446	0.122424
C	heavy	old	5	4	18	c107	A	earthworm	6.808	0.0919951
C	heavy	old	5	4	18	c107	A	earthworm	12.186	0.589291
C	heavy	old	3	2	23	c108	A	earthworm	8.343	0.175975
C	heavy	old	3	2	23	c108	A	earthworm	5.373	0.0432339
C	heavy	old	3	2	23	c108	A	centipede	2.466	.
C	heavy	old	2	2	57	c109	A	earthworm	9.782	0.292346
C	heavy	old	2	2	57	c109	A	earthworm	2.641	0.00448615
C	heavy	old	4	3	48	c110	A	earthworm	8.807	0.209138
C	heavy	old	4	3	48	c110	A	earthworm	6.052	0.0631961
C	heavy	old	4	3	48	c110	A	earthworm	8.666	0.198643
C	heavy	old	4	3	48	c110	A	centipede	5.985	.
C	heavy	old	2	0	.	c111	N	mole cricket	3.5	.
C	heavy	old	2	0	.	c111	N	mole cricket	3.5	.
C	heavy	old	1	1	10	c114	A	earthworm	7.804	0.142208
C	heavy	old	1	1	26	c115	A	earthworm	8.221	0.167897
C	heavy	old	2	2	.	c116	N	earthworm	10.482	0.36446
C	heavy	old	2	2	.	c116	N	earthworm	8.33	0.175102
C	heavy	old	3	1	72	c117	N	earthworm	5.312	0.0416875
C	heavy	old	3	1	72	c117	N	centipede	7.353	.
C	heavy	old	3	1	72	c117	N	beetle	0.611	.
C	heavy	old	3	2	13	c118	N	bipalium kewense	5.936	.
C	heavy	old	3	2	13	c118	N	earthworm	6.763	0.0900694
C	heavy	old	3	2	13	c118	N	earthworm	9.077	0.230287
C	heavy	old	3	2	56	c119	A	earthworm	6.492	0.0790533
C	heavy	old	3	2	56	c119	A	earthworm	6.112	0.0652165
C	heavy	old	3	2	56	c119	A	unsertain	0.413	.
C	heavy	old	2	2	11	c120	A	earthworm	11.091	0.436404
C	heavy	old	2	2	11	c120	A	earthworm	12.102	0.57643
C	heavy	old	3	2	17	c121	A	earthworm	4.258	0.0205873
C	heavy	old	3	2	17	c121	A	earthworm	3.329	0.00938887
C	heavy	old	3	2	17	c121	A	beetle	0.546	.
C	heavy	old	4	4	37	c122	A	earthworm	11.434	0.480933
C	heavy	old	4	4	37	c122	A	earthworm	5.689	0.0518797
C	heavy	old	4	4	37	c122	A	earthworm	5.649	0.050725
C	heavy	old	4	4	37	c122	A	earthworm	6.786	0.0910501
C	heavy	old	2	1	2	c123	A	earthworm	6.313	0.0723077
C	heavy	old	2	1	2	c123	A	grasshopper	4.17	.
C	heavy	old	2	2	25	c124	A	earthworm	6.583	0.0826427
C	heavy	old	2	2	25	c124	A	earthworm	6.278	0.0710366
C	heavy	old	4	4	57	c125	A	earthworm	8.614	0.194866
C	heavy	old	4	4	57	c125	A	earthworm	4.312	0.0214318
C	heavy	old	4	4	57	c125	A	earthworm	7.361	0.118021
C	heavy	old	4	4	57	c125	A	earthworm	4.822	0.0306145
C	little	old	1	1	.	c126	M	earthworm	9.092	0.231503
C	little	old	2	2	9	c127	M	earthworm	9.494	0.265764
C	little	old	2	2	9	c127	M	earthworm	8.275	0.17144
C	little	old	1	1	67	c128	N	earthworm	4.447	0.0236465
C	little	old	3	3	20	c129	N	earthworm	4.822	0.0306145
C	little	old	3	3	20	c129	N	earthworm	6.553	0.0814473
C	little	old	3	3	20	c129	N	earthworm	6.651	0.0853968
C	little	old	1	0	3	c130	N	caterpilla	2.973	.
C	little	old	2	2	60	c131	N	earthworm	7.49	0.124747
C	little	old	2	2	60	c131	N	earthworm	5.547	0.0478606
C	little	old	1	1	.	.	A	earthworm	4.001	0.0168791
C	little	old	6	3	25	c132	A	earthworm	8.51	0.18746
C	little	old	6	3	25	c132	A	insect pupae	2.636	.
C	little	old	6	3	60	c133	A	earthworm	4.853	0.0312468
C	little	old	6	3	60	c133	A	earthworm	8.424	0.181483
C	little	old	6	3	60	c133	A	centipede	4.716	.
C	little	old	6	3	60	c133	A	bipalium kewense	11.337	.
C	little	old	2	1	27	c134	A	earthworm	5.8	0.0551782
C	little	old	2	1	27	c134	A	centipede	4.355	.
C	little	old	3	3	29	c135	A	earthworm	3.514	0.0111568
C	little	old	3	3	29	c135	A	earthworm	11.512	0.491477
C	little	old	3	3	29	c135	A	earthworm	4.734	0.0288676
C	little	old	1	0	3	c136	A	grasshopper	4.29	.
D	little	young	4	3	.	d1	N	earthworm	3.572	0.0117549
D	little	young	4	3	.	d1	N	earthworm	6.639	0.0849063
D	little	young	4	3	.	d1	N	earthworm	5.189	0.0386856
D	little	young	4	3	.	d1	N	centipede	4.745	.
D	little	young	2	1	66	d2	N	earthworm	2.302	0.00289433
D	little	young	2	1	66	d2	N	centipede	7.517	.
D	little	young	5	5	.	d3	N	earthworm	5.144	0.0376255
D	little	young	5	5	.	d3	N	earthworm	5.696	0.0520836
D	little	young	5	5	.	d3	N	earthworm	4.611	0.0265423
D	little	young	5	5	.	d3	N	earthworm	3.308	0.00920124
D	little	young	5	5	.	d3	N	earthworm	3.322	0.00932604
D	little	young	2	2	40	d4	N	earthworm	8.932	0.218755
D	little	young	2	2	40	d4	N	earthworm	10.914	0.414573
D	little	young	2	2	42	d5	N	earthworm	3.855	0.0149917
D	little	young	2	2	42	d5	N	earthworm	4.448	0.0236635
D	little	young	3	3	38	d6	N	earthworm	6.849	0.0937741
D	little	young	3	3	38	d6	N	earthworm	9.349	0.253031
D	little	young	3	3	38	d6	N	earthworm	4.448	0.0236635
D	little	young	2	2	28	d7	A	earthworm	9.395	0.257024
D	little	young	2	2	28	d7	A	earthworm	7.108	0.105562
D	little	young	1	1	.	d8	N	earthworm	10.415	0.35708
D	little	young	5	3	73	d9	N	arthropod	1.059	.
D	little	young	5	3	73	d9	N	centipede	2.807	.
D	little	young	5	3	73	d9	N	earthworm	7.77	0.140241
D	little	young	5	3	73	d9	N	earthworm	8.524	0.188445
D	little	young	5	3	73	d9	N	earthworm	7.695	0.135968
D	little	young	5	5	46	d10	N	earthworm	10.407	0.356206
D	little	young	5	5	46	d10	N	earthworm	9.465	0.263183
D	little	young	5	5	46	d10	N	earthworm	7.842	0.144429
D	little	young	5	5	46	d10	N	earthworm	5.939	0.0595084
D	little	young	5	5	46	d10	N	earthworm	6.755	0.0897299
D	little	young	3	3	23	d11	N	earthworm	4.443	0.0235787
D	little	young	3	3	23	d11	N	earthworm	5.804	0.0552997
D	little	young	3	3	23	d11	N	earthworm	5.357	0.0428245
D	little	young	4	4	88	d12	A	earthworm	9.245	0.244161
D	little	young	4	4	88	d12	A	earthworm	5.296	0.0412883
D	little	young	4	4	88	d12	A	earthworm	7.498	0.125172
D	little	young	4	4	88	d12	A	earthworm	3.09	0.00740287
D	little	young	5	4	77	d13	A	insect pupae	2.375	.
D	little	young	5	4	77	d13	A	earthworm	7.875	0.146377
D	little	young	5	4	77	d13	A	earthworm	6.951	0.0983022
D	little	young	5	4	77	d13	A	earthworm	3.418	0.0102133
D	little	young	5	4	77	d13	A	earthworm	3.851	0.0149421
D	little	young	1	0	24	d14	A	snake	12.495	.
D	little	young	4	3	38	d15	A	caterpilla	2.672	.
D	little	young	4	3	38	d15	A	earthworm	8.026	0.155519
D	little	young	4	3	38	d15	A	earthworm	4.339	0.0218628
D	little	young	4	3	38	d15	A	earthworm	3.033	0.00697598
D	little	young	5	5	.	d16	N	earthworm	8.541	0.189647
D	little	young	5	5	.	d16	N	earthworm	6.671	0.0862187
D	little	young	5	5	.	d16	N	earthworm	10.301	0.344761
D	little	young	5	5	.	d16	N	earthworm	5.322	0.0419383
D	little	young	5	5	.	d16	N	earthworm	4.077	0.0179234
D	little	young	6	6	53	d17	N	earthworm	2.9	0.00604619
D	little	young	6	6	53	d17	N	earthworm	6.219	0.0689289
D	little	young	6	6	53	d17	N	earthworm	6.041	0.0628304
D	little	young	6	6	53	d17	N	earthworm	6.317	0.072454
D	little	young	6	6	53	d17	N	earthworm	4.64	0.0270785
D	little	young	6	6	53	d17	N	earthworm	7.104	0.105372
D	little	young	3	3	5	d18	N	earthworm	4.828	0.0307362
D	little	young	3	3	5	d18	N	earthworm	5.679	0.0515893
D	little	young	3	3	5	d18	N	earthworm	3.561	0.0116398
D	little	young	5	4	.	d19	N	earthworm	5.976	0.0606991
D	little	young	5	4	.	d19	N	earthworm	9.266	0.245934
D	little	young	5	4	.	d19	N	earthworm	9.364	0.254328
D	little	young	5	4	.	d19	N	earthworm	5.329	0.0421146
D	little	young	5	4	.	d19	N	caterpilla	4.253	.
D	little	young	6	6	79	d21	N	earthworm	4.668	0.0276032
D	little	young	6	6	79	d21	N	earthworm	6.499	0.0793255
D	little	young	6	6	79	d21	N	earthworm	4.897	0.0321595
D	little	young	6	6	79	d21	N	earthworm	6.429	0.076632
D	little	young	6	6	79	d22	N	earthworm	2.082	0.00210081
D	little	young	6	6	79	d22	N	earthworm	6.862	0.0943431
D	little	young	4	3	41	d23	N	earthworm	5.077	0.0360844
D	little	young	4	3	41	d23	N	earthworm	5.906	0.05846
D	little	young	4	3	41	d23	N	earthworm	8.24	0.169138
D	little	young	4	3	41	d23	N	beetle	0.994	.
D	little	young	3	3	40	d24	A	earthworm	9.087	0.231097
D	little	young	3	3	40	d24	A	earthworm	7.2	0.109982
D	little	young	3	3	40	d24	A	earthworm	7.975	0.152389
D	little	young	4	4	.	d25	N	earthworm	6.704	0.0875867
D	little	young	4	4	.	d25	N	earthworm	5.697	0.0521127
D	little	young	4	4	.	d25	N	earthworm	4.949	0.0332616
D	little	young	4	4	.	d25	N	earthworm	5.36	0.0429011
D	little	young	6	6	35	d26	N	earthworm	5.651	0.0507823
D	little	young	6	6	35	d26	N	earthworm	4.405	0.0229414
D	little	young	6	6	35	d26	N	earthworm	5.221	0.0394518
D	little	young	6	6	35	d26	N	earthworm	3.903	0.0155953
D	little	young	6	6	35	d26	N	earthworm	8.088	0.159384
D	little	young	6	6	35	d26	N	earthworm	8.553	0.190498
D	little	old	5	4	25	d29	N	earthworm	3.522	0.011238
D	little	old	5	4	25	d29	N	earthworm	5.03	0.0350295
D	little	old	5	4	25	d29	N	earthworm	3.282	0.00897252
D	little	old	5	4	25	d29	N	centipede	3.598	.
D	little	old	5	4	25	d29	N	earthworm	2.482	0.00368002
D	little	old	3	3	3	d30	N	earthworm	6.501	0.0794034
D	little	old	3	3	3	d30	N	earthworm	6.371	0.0744483
D	little	old	3	3	3	d30	N	earthworm	4.069	0.0178114
D	little	old	5	4	58	d31	N	caterpilla	2.11	.
D	little	old	5	4	58	d31	N	earthworm	9.747	0.289022
D	little	old	5	4	58	d31	N	earthworm	6.78	0.0907936
D	little	old	5	4	58	d31	N	earthworm	7.691	0.135743
D	little	old	5	4	58	d31	N	earthworm	7.305	0.115181
D	little	old	7	6	22	d32	N	beetle	1.157	.
D	little	old	7	6	22	d32	N	earthworm	8.366	0.177527
D	little	old	7	6	22	d32	N	earthworm	3.572	0.0117549
D	little	old	7	6	22	d32	N	earthworm	6.993	0.10021
D	little	old	7	6	22	d32	N	earthworm	5.912	0.0586496
D	little	old	7	6	22	d32	N	earthworm	9.283	0.247376
D	little	old	7	6	22	d32	N	earthworm	3.978	0.0165715
D	little	old	6	5	34	d33	A	beetle	1.099	.
D	little	old	6	5	34	d33	A	earthworm	7.187	0.10935
D	little	old	6	5	34	d33	A	earthworm	4.14	0.0188219
D	little	old	6	5	34	d33	A	earthworm	9.034	0.226824
D	little	old	6	5	34	d33	A	earthworm	3.386	0.00991137
D	little	old	6	5	34	d33	A	earthworm	5.009	0.0345651
D	heavy	old	2	2	.	d34	N	earthworm	10.209	0.335034
D	heavy	old	2	2	.	d34	N	earthworm	4.798	0.0301311
D	heavy	old	3	2	1	d35	N	bipalium kewense	6.666	.
D	heavy	old	3	2	1	d35	N	earthworm	7.642	0.133003
D	heavy	old	3	2	1	d35	N	earthworm	4.687	0.0279632
D	heavy	old	1	1	29	d38	A	earthworm	5.174	0.03833
D	heavy	old	4	4	34	d39	A	earthworm	9.853	0.299169
D	heavy	old	4	4	34	d39	A	earthworm	10.361	0.351208
D	heavy	old	4	4	34	d39	A	earthworm	4.216	0.0199464
D	heavy	old	4	4	34	d39	A	earthworm	5.091	0.0364028
D	heavy	old	3	3	6	d40	A	earthworm	6.049	0.0630962
D	heavy	old	3	3	6	d40	A	earthworm	9.426	0.259739
D	heavy	old	3	3	6	d40	A	earthworm	8.196	0.166273
D	heavy	old	6	5	33	d41	A	moth	2.89	.
D	heavy	old	6	5	33	d41	A	earthworm	8.007	0.154348
D	heavy	old	6	5	33	d41	A	earthworm	9.653	0.280224
D	heavy	old	6	5	33	d41	A	earthworm	6.155	0.0666914
D	heavy	old	6	5	33	d41	A	earthworm	6.35	0.0736683
D	heavy	old	6	5	33	d41	A	earthworm	8.297	0.172898
D	heavy	old	4	3	.	d42	N	earthworm	5.41	0.0441908
D	heavy	old	4	3	.	d42	N	earthworm	3.901	0.0155698
D	heavy	old	4	3	.	d42	N	earthworm	4.846	0.0311032
D	heavy	old	4	3	.	d42	N	centipede	3.505	.
D	heavy	old	1	1	1	d43	N	earthworm	6.476	0.0784334
D	heavy	old	2	2	91	d44	N	earthworm	6.767	0.0902394
D	heavy	old	2	2	91	d44	N	earthworm	4.817	0.0305134
D	heavy	old	5	4	10	d45	N	earthworm	6.879	0.0950907
D	heavy	old	5	4	10	d45	N	earthworm	7.978	0.152572
D	heavy	old	5	4	10	d45	N	earthworm	4.508	0.0246968
D	heavy	old	5	4	10	d45	N	earthworm	9.563	0.271974
D	heavy	old	5	4	10	d45	N	centipede	2.967	.
D	heavy	old	2	2	39	d47	N	earthworm	4.926	0.032771
D	heavy	old	2	2	39	d47	N	earthworm	8.116	0.161151
D	heavy	old	4	3	23	d49	A	earthworm	5.697	0.0521127
D	heavy	old	4	3	23	d49	A	earthworm	3.041	0.00703485
D	heavy	old	4	3	23	d49	A	earthworm	4.526	0.0250128
D	heavy	old	4	3	23	d49	A	centipede	2.899	.
